# Supplementary material for: The interpreter's brain during rest — Hyperconnectivity in the frontal lobe
Source: PLoS One. 2018 Aug 23;13(8):e0202600. doi: 10.1371/journal.pone.0202600 (PMC6107212; doi:10.1371/journal.pone.0202600)
Supplement: S3 File — (XLSX) [file pone.0202600.s003.xlsx]

## Sheet: Demographical Data
Subject	KAI	MWT-B	AOA L2	YOE SI	AOC	Training hrs/week	ETHL
SI1	110	130	11	15	31	11	8580
SI2	110	100	6	1	32	3	156
SI3	135	130	11	1.5	24.5	7	546
SI4	125	130	9	1.5	21.5	10	780
SI5	135	112	12	0.5	25.5	3	78
SI6	140	118	11	1.5	25.5	2	156
SI7	130	118	0	1.5	24.5	6	468
SI8	140	136	12	18	34	10	9360
SI9	142	118	10	4	25	10	2080
SI10	90	100	6	10	30	0	20800
SI11	135	118	13	18	25	4	3744
SI12	125	118	7	1	31	1	52
SI13	110	104	14	6	26	4.5	1404
SI14	130	124	9	26	24	10	13520
SI15	135	143	10	16	26	8	6656
SI16	120	130	10	1	27	7.5	390
Mean	125.75	120.562	9.4375	7.65625	27.0312	6.0625	4298.12
SD	14.3875	12.4791	3.40527	8.292	3.47596	3.62802	6038.91
C1	130	107	11
C2	130	107	12
C3	125	124	12
C4	110	94	0
C5	100	124	11
C6	135	101	7
C7	120	91	11
C8	90	89	10
C9	120	124	13
C10	130	97	11
C11	125	104	11
C12	120	107	3
C13	125	107	8
C14	130	107	11
C15	95	101	16
C16	130	143	11
Mean	119.688	107.938	9.875
SD	13.7197	14.327	3.84491

## Sheet: Connectivity values alpha
				Individual values:
Connection	Test stats (t-value)	Mean Group SI	Mean Group C	SI1	SI2	SI3	SI4	SI5	SI6	SI7	SI8	SI9	SI10	SI11	SI12	SI13	SI14	SI15	SI16	C1	C2	C3	C4	C5	C6	C7	C8	C9	C10	C11	C12	C13	C14	C15	C16
BA45 LH - BA9 RH	3.46	5.89	4.22	5.973	6.986	6.204	7.774	5.813	5.992	5.002	8.356	4.721	7.013	4.983	3.75	8.239	3.539	3.452	6.455	4.661	6.968	5.813	3.182	5.273	3.821	4.117	4.703	2.61	4.228	3.613	4.753	3.065	3.772	3.745	3.247
BA46 LH - BA44 RH	3.43	4.61	3.18	5.885	5.611	5.241	5.056	4.389	4.694	4.246	6.254	4.012	5.851	2.596	3.406	5.328	4.269	2.199	4.668	4.338	5.924	5.162	1.832	3.826	2.042	3.512	3.718	2.36	2.475	2.28	3.541	1.889	2.757	2.917	2.323
BA9 LH - BA45 RH	3.32	5.82	4.25	6.052	7.673	5.406	6.217	5.223	5.408	6.423	7.583	4.598	7.453	4.134	4.399	7.635	5.683	3.369	5.829	5.459	6.689	6.091	2.541	4.991	3.567	5.614	4.835	1.974	3.491	2.832	4.966	3.375	4.006	4.409	3.223
BA45 LH - BA45 RH	3.43	5.1	3.53	6.762	5.993	5.677	5.925	4.953	5.164	4.895	6.893	4.507	6.341	3.038	3.318	6.382	3.704	2.682	5.377	4.217	6.71	5.575	2.788	4.4	2.49	3.165	3.98	2.114	2.81	3.042	4.173	2.202	2.991	3.16	2.735
BA46 LH - BA45 RH	3.74	5.26	3.55	6.303	6.3	5.824	6.039	5.034	5.494	5.196	7.459	4.416	6.272	3.33	3.654	5.827	4.551	2.539	5.887	4.768	6.6	5.648	1.804	4.003	2.612	3.306	4.285	2.251	2.997	2.915	4.054	2.203	3.151	3.392	2.854
BA44 LH - BA46 RH	3.33	5.25	3.66	6.98	6.345	5.283	5.979	4.577	5.575	5.223	7.217	4.201	6.515	3.724	3.16	7.369	3.326	2.861	5.732	4.522	6.826	5.161	2.593	4.461	3.679	3.284	3.874	1.713	3.498	3.262	4.214	2.487	3.077	3.39	2.464
BA45 LH - B46 RH	3.72	5.5	3.75	6.969	6.298	5.739	6.444	4.99	5.931	5.724	8.06	4.49	6.385	3.994	3.224	6.65	3.791	2.919	6.363	4.522	6.73	5.616	2.454	4.177	3.688	3.119	4.193	2.088	3.502	3.518	4.301	2.435	3.248	3.484	2.867
BA46 LH - BA46 RH	3.84	5.94	4.06	6.772	6.736	6.049	7.199	5.296	6.52	6.284	8.877	4.667	6.513	4.64	3.791	6.316	4.932	2.969	7.437	5.314	7.076	6.042	2.05	4.122	3.987	3.452	4.72	2.562	4.078	3.627	4.187	2.712	3.57	4.157	3.313
		Individual network mean:		6.462	6.49275	5.67787	6.32913	5.03437	5.59725	5.37413	7.58738	4.4515	6.54287	3.80488	3.58775	6.71825	4.22438	2.87375	5.9685	4.72512	6.69038	5.6385	2.4055	4.40663	3.23575	3.69612	4.2885	2.209	3.38487	3.13612	4.27363	2.546	3.3215	3.58175	2.87825
